# Supplementary material for: The efficacy and safety of epidural morphine/hydromorphone in the treatment of intractable postherpetic neuralgia: A single-center, double-blinded, randomized controlled, prospective, and non-inferiority study
Source: Front Pharmacol. 2022 Dec 6;13:1051357. doi: 10.3389/fphar.2022.1051357 (PMC9763618; doi:10.3389/fphar.2022.1051357)
Supplement: Supplementary file 1 [file DataSheet3.zip]

Archive with 19 entries (15 files):
- SAS and R script/
- SAS and R script/SAS script/
- __MACOSX/SAS and R script/._SAS script
- SAS and R script/.DS_Store
- __MACOSX/SAS and R script/._.DS_Store
- SAS and R script/R script/
- __MACOSX/SAS and R script/._R script
- SAS and R script/addtional table/
- __MACOSX/SAS and R script/._addtional table
- SAS and R script/SAS script/SAS Code.txt
- __MACOSX/SAS and R script/SAS script/._SAS Code.txt
- SAS and R script/R script/.DS_Store
- __MACOSX/SAS and R script/R script/._.DS_Store
- SAS and R script/R script/PHN_final.R
- __MACOSX/SAS and R script/R script/._PHN_final.R
- SAS and R script/addtional table/Table 3. t.test of decrease from baseline by group.csv
- __MACOSX/SAS and R script/addtional table/._Table 3. t.test of decrease from baseline by group.csv
- SAS and R script/addtional table/Table 2. t.test of group1 vs group2 - decrease from baseline.csv
- __MACOSX/SAS and R script/addtional table/._Table 2. t.test of group1 vs group2 - decrease from baseline.csv
