# Supplementary material for: The efficacy and safety of epidural morphine/hydromorphone in the treatment of intractable postherpetic neuralgia: A single-center, double-blinded, randomized controlled, prospective, and non-inferiority study
Source: Front Pharmacol. 2022 Dec 6;13:1051357. doi: 10.3389/fphar.2022.1051357 (PMC9763618; doi:10.3389/fphar.2022.1051357)
Supplement: Supplementary file 1 [file DataSheet3.zip › SAS and R script/SAS script/SAS Code.txt]

data fxk;
set "d:\XXX\ VAS data ";
VASBH01= VAS7- VAS0;
IF GROUP=1 THEN GROUP_C='A';ELSE GROUP_C='B';
Cennam=1;
Run;

proc ttest data=fxk;
var VAS0 VAS7 VASbh01 ;class group_C;run;quit;

proc glm data=fxk;
class group_C;model VASbh01=group_C VAS0;
lsmeans group_C/ tdiff pdiff cl adjust=T alpha=0.05;run;quit;
