# Supplementary material for: The efficacy and safety of epidural morphine/hydromorphone in the treatment of intractable postherpetic neuralgia: A single-center, double-blinded, randomized controlled, prospective, and non-inferiority study
Source: Front Pharmacol. 2022 Dec 6;13:1051357. doi: 10.3389/fphar.2022.1051357 (PMC9763618; doi:10.3389/fphar.2022.1051357)
Supplement: Supplementary file 1 [file DataSheet3.zip › SAS and R script/R script/PHN_final.R]

rm(list=ls())
Sys.setenv(tz="GMZ")

library(haven)
library(tidyverse)
library(readxl)
library(plyr)
library(table1)
###################################
filename="PHN4r.xlsx"
gental <- read_excel(filename,sheet=1,col_names = T,na="",skip=0)
VAS    <- read_excel(filename,sheet=2,col_names = T,na="",skip=0)
bft    <- read_excel(filename,sheet=3,col_names = T,na="",skip=0)
qol    <- read_excel(filename,sheet=4,col_names = T,na="",skip=0)
phq    <- read_excel(filename,sheet=5,col_names = T,na="",skip=0)
gad    <- read_excel(filename,sheet=6,col_names = T,na="",skip=0)


#####- function - #################

pvalue <- function(x, ...) {
  y <- unlist(x)
  g <- factor(rep(1:length(x), times=sapply(x, length)))
  if (is.numeric(y)) {
    p <- t.test(y ~ g)$p.value
  } else {
    p <- chisq.test(table(y, g))$p.value
  }
  c("", sub("<", "&lt;", format.pval(p, digits=3, eps=0.001)))
}
get.mean.q <- function(data, val,byval) {
  data$DVV<-data[,val]
  ddply(data,byval,summarise, mean = round(mean(DVV), 6), sd = round(sd(DVV), 6),
        ci95up=mean+1.96*sd/sqrt(length(DVV)),ci95down=mean-1.96*sd/sqrt(length(DVV)),
        median=quantile(DVV,0.5),
        pi025 =quantile(DVV,0.025),pi975=quantile(DVV,0.975),
        pi05  =quantile(DVV,0.05) ,pi95 =quantile(DVV,0.95),
        pi1   =quantile(DVV,0.1)  ,pi9  =quantile(DVV,0.9),
        pi3   =quantile(DVV,0.3)  ,pi7  =quantile(DVV,0.7)
        
  )->data1
  return(data1)
  
}
get.t.p <- function(dat,  name1) {
  j=0
  for (i in unique(dat$day)){
    t.test( dat$dval[dat$day==i&dat$GROUP==1],dat$dval[dat$day==i&dat$GROUP==2])->a
    c(i,a$p.value)->r1
    if (j==0) r1->r0
    if (j>0) rbind(r0,r1)->r0 
    j=2
  }
  cbind(name1,r0)->ttest 
  return(ttest )
}
get.base.p <- function(dat,  name1) {
  j=0
  for (i in unique(dat$day)){
    t.test( dat$dval[dat$day==i&dat$GROUP==1],dat$dval[dat$day==0&dat$GROUP==1])->a1
    t.test( dat$dval[dat$day==i&dat$GROUP==2],dat$dval[dat$day==0&dat$GROUP==2])->a2
    c(i,a1$p.value,a2$p.value)->r1
    if (j==0) r1->r0
    if (j>0) rbind(r0,r1)->r0 
    j=2
  }
  cbind(name1,r0)->ttest 
  return(ttest )
}
plot_val <- function(y1,  y2,fn,ylim=c(20,80)) {
  pdf(file=fn, width=5,height=4)
  par(mfrow=c(1,1),mar=c(3,3,1,1),oma=c(1,1,0,0))
  plot(y1$time,y1$mean,ylim=ylim,type="l",lwd=2,col=col1,xlab="",ylab=" ",xlim=c(0,90),axes=F)
  
  points(y2$time,y2$mean,type="l",lwd=2,col=col2)
  
  xx1<-c(y1$time,rev(y1$time))
  yy1<-c(y1$ci95down,rev(y1$ci95up))
  polygon(xx1,yy1,density=25,col=col1,angle = 45)
  # col="blue",
  xx1<-c(y2$time,rev(y2$time))
  yy1<-c(y2$ci95down,rev(y2$ci95up))
  polygon(xx1,yy1,density=25,col=col2,angle=135)
  
  x11<-c(4,11.5)
  
  polygon(c(x11,rev(x11)),c(78,78,75,75),density=25,col=col1,angle=45)
  polygon(c(x11,rev(x11)),c(71,71,68,68),density=25,col=col2,angle=135)
  
  text(x11[2]+0.25,76.5,"EMO",pos=4)
  text(x11[2]+0.25,69,"EHM",pos=4)
  mtext("Time (day)",side=1,line=-0.65,cex=1.5,outer=T)
  mtext( "VAS (mm)" ,side=2,line=-0.65,cex=1.5,outer=T)
  
  text(y1$time,y1$ci95up + 2 ,c("",rep("#",8) ),cex=0.6,col=col1)
  text(y2$time,y2$ci95down -2 ,c("",rep("*",8) ),col=col2)
  axis(2,at=seq(0,100,20),labels=as.character(seq(0,100,20)),cex.axis=1.25)
  axis(1,at=c(0, 1,3, 7, 14, 21, 28, 60, 90),labels=as.character(c(0, 1,3, 7, 14, 21, 28, 60, 90)),cex.axis=1.25,srt=90)
  box()
  
  dev.off()
  
}
##########################gental
gental$...1 <- as.numeric(as.character(gental$...1))
gental[94,]$...1 <- 49
gental$...1 <- as.character(gental$...1)
gental[1,]$...1 <- "ID"
gental <- gental[!is.na(gental$...1),]
names(gental)

gental1 <- gental[,c(1,2,4,6,8,10,12,14,16)]
gental1$group <- 1
names(gental1) <- c("ID","SEX","AGE","LR","WEIGHT","PAINDUR","BMI","VAS","DN4","GROUP")
gental1$TEMP <- paste(gental1$ID,gental1$GROUP,sep="-")
gental1 <- gental1[-1,]

gental2 <- gental[,c(1,3,5,7,9,11,13,15,17)]
gental2$group <- 2
names(gental2) <- c("ID","SEX","AGE","LR","WEIGHT","PAINDUR","BMI","VAS","DN4","GROUP")
gental2$TEMP <- paste(gental2$ID,gental2$GROUP,sep="-")
gental2 <- gental2[-1,]

gental <- rbind(gental1,gental2)
rm(gental1,gental2)
 

gental$AGE<-as.numeric(as.character(gental$AGE))
gental$WEIGHT<-as.numeric(as.character(gental$WEIGHT))
gental$PAINDUR<-as.numeric(as.character(gental$PAINDUR))
gental$BMI<-as.numeric(as.character(gental$BMI))
gental$VAS<-as.numeric(as.character(gental$VAS))
gental$DN4<-as.numeric(as.character(gental$DN4))
# table 1
table1(~ as.factor(SEX) + AGE   +WEIGHT + PAINDUR + BMI + VAS +DN4 | GROUP,
       data=gental, overall=F, extra.col=list(`P-value`=pvalue))

 

##################VAS
names(VAS)
VAS1 <- VAS[,c(1,2,4,6,8,10,12,14,16,18)]
VAS1$group <- 1
names(VAS1) <- c("ID","BASELINE","1DAYS","3DAYS","7DAYS","14DAYS","21DAYS","28DAYS","60DAYS","90DAYS","GROUP")
VAS1$TEMP <- paste(VAS1$ID,VAS1$GROUP,sep="-")
VAS1 <- VAS1[-1,]

VAS2 <- VAS[,c(1,3,5,7,9,11,13,15,17,19)]
VAS2$group <- 2
names(VAS2) <- c("ID","BASELINE","1DAYS","3DAYS","7DAYS","14DAYS","21DAYS","28DAYS","60DAYS","90DAYS","GROUP")
VAS2$TEMP <- paste(VAS2$ID,VAS2$GROUP,sep="-")
VAS2 <- VAS2[-1,]

VAS <- rbind(VAS1,VAS2)
rm(VAS1,VAS2)

VAS
names(VAS) <- c("ID","VAS-BASELINE","VAS-1DAYS","VAS-3DAYS","VAS-7DAYS","VAS-14DAYS","VAS-21DAYS","VAS-28DAYS","VAS-60DAYS","VAS-90DAYS","GROUP","TEMP")
###############bft

names(bft)
bft1 <- bft[,c(1,2,4,6,8,10,12,14,16,18)]
bft1$group <- 1
names(bft1) <- c("ID","BASELINE","1DAYS","3DAYS","7DAYS","14DAYS","21DAYS","28DAYS","60DAYS","90DAYS","GROUP")
bft1$TEMP <- paste(bft1$ID,bft1$GROUP,sep="-")
bft1 <- bft1[-1,]

bft2 <- bft[,c(1,3,5,7,9,11,13,15,17,19)]
bft2$group <- 2
names(bft2) <- c("ID","BASELINE","1DAYS","3DAYS","7DAYS","14DAYS","21DAYS","28DAYS","60DAYS","90DAYS","GROUP")
bft2$TEMP <- paste(bft2$ID,bft2$GROUP,sep="-")
bft2 <- bft2[-1,]

bft <- rbind(bft1,bft2)
rm(bft1,bft2)
names(bft) <- c("ID","bft-BASELINE","bft-1DAYS","bft-3DAYS","bft-7DAYS","bft-14DAYS","bft-21DAYS","bft-28DAYS","bft-60DAYS","bft-90DAYS","GROUP","TEMP")

##################qol

names(qol)
qol1 <-qol[,c(1,2,4,6,8,10,12)]
qol1$group <- 1
names(qol1) <- c("ID","BASELINE","7DAYS","14DAYS","21DAYS","60DAYS","90DAYS","GROUP")
qol1$TEMP <- paste(qol1$ID,qol1$GROUP,sep="-")
qol1 <- qol1[-1,]

qol2 <- qol[,c(1,3,5,7,9,11,13)]
qol2$group <- 2
names(qol2) <- c("ID","BASELINE","7DAYS","14DAYS","21DAYS","60DAYS","90DAYS","GROUP")
qol2$TEMP <- paste(qol2$ID,qol2$GROUP,sep="-")
qol2 <- qol2[-1,]

qol <- rbind(qol1,qol2)
rm(qol1,qol2)
names(qol) <- c("ID","qol-BASELINE","qol-7DAYS","qol-14DAYS","qol-28DAYS","qol-60DAYS","qol-90DAYS","GROUP","TEMP")

################PHQ-9

names(phq)
phq <- phq[,c(1:13)]
phq1 <-phq[,c(1,2,4,6,8,10,12)]
phq1$group <- 1
names(phq1) <- c("ID","BASELINE","7DAYS","14DAYS","28DAYS","60DAYS","90DAYS","GROUP")
phq1$TEMP <- paste(phq1$ID,phq1$GROUP,sep="-")
phq1 <- phq1[-1,]

phq2 <- phq[,c(1,3,5,7,9,11,13)]
phq2$group <- 2
names(phq2) <- c("ID","BASELINE","7DAYS","14DAYS","28DAYS","60DAYS","90DAYS","GROUP")
phq2$TEMP <- paste(phq2$ID,phq2$GROUP,sep="-")
phq2 <- phq2[-1,]

phq <- rbind(phq1,phq2)
rm(phq1,phq2)
names(phq) <- c("ID","phq-BASELINE","phq-7DAYS","phq-14DAYS","phq-28DAYS","phq-60DAYS","phq-90DAYS","GROUP","TEMP")

#################GAD-7

names(gad)
gad1 <-gad[,c(1,2,4,6,8,10,12)]
gad1$group <- 1
names(gad1) <- c("ID","BASELINE","7DAYS","14DAYS","28DAYS","60DAYS","90DAYS","GROUP")
gad1$TEMP <- paste(gad1$ID,gad1$GROUP,sep="-")
gad1 <- gad1[-1,]

gad2 <- gad[,c(1,3,5,7,9,11,13)]
gad2$group <- 2
names(gad2) <- c("ID","BASELINE","7DAYS","14DAYS","28DAYS","60DAYS","90DAYS","GROUP")
gad2$TEMP <- paste(gad2$ID,gad2$GROUP,sep="-")
gad2 <- gad2[-1,]

gad <- rbind(gad1,gad2)
rm(gad1,gad2)
names(gad) <- c("ID","gad-BASELINE","gad-7DAYS","gad-14DAYS","gad-28DAYS","gad-60DAYS","gad-90DAYS","GROUP","TEMP")

##########################data

names(gental)
gental <- gental[,c("ID","GROUP","TEMP","SEX","AGE","L/R","WEIGHT","PAIN DURATION","BMI","VAS","DN4")]
dat <- gental%>%left_join(VAS[,c(2:10,12)],by="TEMP")%>%
  left_join(bft[,c(2:10,12)],by="TEMP")%>%
  left_join(qol[,c(2:7,9)],by="TEMP")%>%
  left_join(phq[,c(2:7,9)],by="TEMP")%>%
  left_join(gad[,c(2:7,9)],by="TEMP")

dat$AGE <- as.numeric(as.character(dat$AGE))
dat$WEIGHT <- as.numeric(as.character(dat$WEIGHT))
dat$BMI <- as.numeric(as.character(dat$BMI))
dat$`PAIN DURATION` <- as.numeric(as.character(dat$`PAIN DURATION`))
#write.csv(dat,"DATA",row.names=F,na=".",quote=F)
########################################################


col1<-"#25505c"
col2<-"#e48817"
 
############################################################### DATA

dat <- dat[!is.na(dat$BMI),]#GROUP=1/A #FROUP=2/B
length(unique(dat$TEMP))#80

dat1 <- dat[dat$GROUP==1,]
length(unique(dat1$TEMP))#40
dat2 <- dat[dat$GROUP==2,]
length(unique(dat2$TEMP))#40

###############################################################VAS
# Figure 2
names(VAS)
VAS <- VAS%>%pivot_longer(cols = c( "VAS-BASELINE","VAS-1DAYS","VAS-3DAYS","VAS-7DAYS","VAS-14DAYS","VAS-21DAYS","VAS-28DAYS","VAS-60DAYS","VAS-90DAYS"),names_to = "VAS",values_to = "VAS-value")

VAS$day <- substring(VAS$VAS,5,6)
VAS$day <- as.factor(VAS$day)
levels(VAS$day) <- c("14","1","21","28","3","60","7","90","0")
VAS$day <- as.numeric(as.character(VAS$day))
VAS$time <- round(VAS$day/7,digits = 1)
names(VAS) <- c("ID","GROUP","TEMP","VAS","value", "day","time" )
VAS$value <- as.numeric(as.character(VAS$value))
VAS$baseline=-99
VASbase=VAS[VAS$day==0, ]
VAS$baseline=VASbase$value[match(VAS$ID,VASbase$ID)]
VAS$dval=VAS$value-VAS$baseline
VAS$pval=VAS$dval/VAS$baseline
mean(VASbase$value[VASbase$GROUP==1])->m1
mean(VASbase$value[VASbase$GROUP==2])->m2
VAS$rate=-99
VAS$rate[VAS$GROUP==1]<-100*VAS$value[VAS$GROUP==1]/m1
VAS$rate[VAS$GROUP==2]<-100*VAS$value[VAS$GROUP==2]/m2
names(VAS) <- c("ID","GROUP","TEMP","VAS","value", "day","time","baseline","dval","pval","rate" )
VAS1 <- VAS[VAS$GROUP==1,]
VAS2 <- VAS[VAS$GROUP==2,]
ddply(VAS1,"day",summarise,mean=round(mean(value),4),sd=round(sd(value),4),ci95up=mean+1.96*sd/sqrt(length(value)),ci95down=mean-1.96*sd/sqrt(length(value)))->y1
ddply(VAS2,"day",summarise,mean=round(mean(value),4),sd=round(sd(value),4),ci95up=mean+1.96*sd/sqrt(length(value)),ci95down=mean-1.96*sd/sqrt(length(value)))->y2

VAS1 <- VAS1[order(VAS1$time,VAS1$ID),]
y1$time=y1$day
y2$time=y2$day

##########################################

plot_val(y1,y2,fn="Figure 2. The changes in VAS of the 2 groups before and after treatment.pdf")

 
#################################################################BFT
# Figure 3
names(bft)
bft <- bft%>%pivot_longer(cols = c( "bft-BASELINE","bft-1DAYS","bft-3DAYS","bft-7DAYS","bft-14DAYS","bft-21DAYS","bft-28DAYS","bft-60DAYS","bft-90DAYS"),names_to = "bft",values_to = "bft-value")

bft$day <- substring(bft$bft,5,6)
bft$day <- as.factor(bft$day)
levels(bft$day) <- c("14","1","21","28","3","60","7","90","0")
#[1] "14" "1D" "21" "28" "3D" "60" "7D"
#[8] "90" "BA"
bft$day <- as.numeric(as.character(bft$day))
bft$time <- round(bft$day/7,digits = 1)
names(bft) <- c("ID","GROUP","TEMP","bft","value", "day","time" )
bft$value <- as.numeric(as.character(bft$value))
bft$baseline=-99
bftbase=bft[bft$day==0, ]
bft$baseline=bftbase$value[match(bft$ID,bftbase$ID)]

bft$dval= bft$value- bft$baseline
bft$pval= bft$dval/ bft$baseline
mean( bftbase$value[ bftbase$GROUP==1])->m1
mean( bftbase$value[ bftbase$GROUP==2])->m2
bft$rate=-99
bft$rate[ bft$GROUP==1]<-100* bft$value[ bft$GROUP==1]/m1
bft$rate[ bft$GROUP==2]<-100* bft$value[ bft$GROUP==2]/m2

names( bft) <- c("ID","GROUP","TEMP"," bft","value", "day","time","baseline","dval","pval","rate" )
bft1 <- bft[bft$GROUP==1,]
bft2 <- bft[bft$GROUP==2,]
ddply(bft1,"day",summarise,mean=round(mean(value),4),sd=round(sd(value),4),ci95up=mean+1.96*sd/sqrt(length(value)),ci95down=mean-1.96*sd/sqrt(length(value)))->y1

ddply(bft2,"day",summarise,mean=round(mean(value),4),sd=round(sd(value),4),ci95up=mean+1.96*sd/sqrt(length(value)),ci95down=mean-1.96*sd/sqrt(length(value)))->y2

bft1 <- bft1[order(bft1$day,bft1$ID),]
y1$time=y1$day
y2$time=y2$day
##########################################
pdf(file=paste("Figure 3.The changes in BTP of the 2 groups before and after treatment.pdf",sep=""),width=5,height=4)
par(mfrow=c(1,1),mar=c(3,3,1,1),oma=c(1,1,0,0))
plot(y1$time,y1$mean,ylim=c(-0.5,13),type="l",lwd=2,col=col1,xlab="",ylab=" ",xlim=c(0,90),axes=F)
points(y2$time,y2$mean,type="l",lwd=2,col=col2)
xx1<-c(y1$time,rev(y1$time))
yy1<-c(y1$ci95down,rev(y1$ci95up))
polygon(xx1,yy1,density=25,col=col1,angle = 45)
# col="blue",
xx1<-c(y2$time,rev(y2$time))
yy1<-c(y2$ci95down,rev(y2$ci95up))
polygon(xx1,yy1,density=25,col=col2,angle=135)
x11<-c(4,15)
polygon(c(x11,rev(x11)),c(11.7,11.7,12.5,12.5),density=25,col=col1,angle=45)
polygon(c(x11,rev(x11)),c(10,10,10.8,10.8),density=25,col=col2,angle=135)
text(x11[2]+1.25,12.,"EMO",pos=4)
text(x11[2]+1.25,10.3,"EHM",pos=4)
mtext("Time (day)",side=1,line=-0.65,cex=1.5,outer=T)
mtext( "Breakthrough pain" ,side=2,line=-0.65,cex=1.5,outer=T)

text(y1$time,y1$ci95up + 1 ,c("",rep("#",8) ),cex=0.6,col=col1)
text(y2$time,y2$ci95down -1 ,c("",rep("*",8) ),col=col2)
axis(2,at=seq(0,20,2),labels=as.character(seq(0,20,2)),cex.axis=1.25)
axis(1,at=c(0, 1,3, 7, 14, 21, 28, 60, 90),labels=as.character(c(0, 1,3, 7, 14, 21, 28, 60, 90)),cex.axis=1.25,srt=90)
box()

dev.off()


#################################################################QOL
# Figure 4
names(qol)
qol <- qol%>%pivot_longer(cols = c( "qol-BASELINE","qol-7DAYS","qol-14DAYS","qol-28DAYS","qol-60DAYS","qol-90DAYS"),names_to = "qol",values_to = "qol-value")

qol$day <- substring(qol$qol,5,6)
qol$day <- as.factor(qol$day)
levels(qol$day) <- c("14","28","60","7","90","0")
#[1]  "14" "21" "60" "7D" "90" "BA"
qol$day <- as.numeric(as.character(qol$day))
qol$time <- round(qol$day/7,digits = 1)

names(qol) <- c("ID","GROUP","TEMP","qol","value", "day","time" )
qol$value <- as.numeric(as.character(qol$value))
qol1 <- qol[qol$GROUP==1,]
qol2 <- qol[qol$GROUP==2,]
ddply(qol1,"day",summarise,mean=round(mean(value),4),sd=round(sd(value),4),ci95up=mean+1.96*sd/sqrt(length(value)),ci95down=mean-1.96*sd/sqrt(length(value)))->y1

ddply(qol2,"day",summarise,mean=round(mean(value),4),sd=round(sd(value),4),ci95up=mean+1.96*sd/sqrt(length(value)),ci95down=mean-1.96*sd/sqrt(length(value)))->y2
qol1 <- qol1[order(qol1$time,qol1$ID),]
qol$baseline=-99
qolbase=qol[qol$day==0, ]
qol$baseline=qolbase$value[match(qol$ID,qolbase$ID)]
qol$dval= qol$value- qol$baseline
qol$pval= qol$dval/ qol$baseline
mean( qolbase$value[ qolbase$GROUP==1])->m1
mean( qolbase$value[ qolbase$GROUP==2])->m2

qol$rate=-99
qol$rate[ qol$GROUP==1]<-100* qol$value[ qol$GROUP==1]/m1
qol$rate[ qol$GROUP==2]<-100* qol$value[ qol$GROUP==2]/m2

names( qol) <- c("ID","GROUP","TEMP"," qol","value", "day","time","baseline","dval","pval","rate" )


##########################################
pdf(file=paste("Figure 4.The changes in QOL of the 2 groups before and after treatment.pdf",sep=""),width=5,height=4)
par(mfrow=c(1,1),mar=c(3,3,1,1),oma=c(1,1,0,0))
plot(y1$day,y1$mean,ylim=c(39,80),type="l",lwd=2,col=col1,xlab="",ylab="",xlim=c(0,90),axes = F)
points(y2$day,y2$mean,type="l",lwd=2,col=col2)
xx1<-c(y1$day,rev(y1$day))
yy1<-c(y1$ci95down,rev(y1$ci95up))
polygon(xx1,yy1,density=25,col=col1,angle = 45)
# col="blue",
xx1<-c(y2$day,rev(y2$day))
yy1<-c(y2$ci95down,rev(y2$ci95up))
polygon(xx1,yy1,density=25,col=col2,angle=135)
x11<-c(0,10)
polygon(c(x11,rev(x11)),c(76,76,78.5,78.5),density=25,col=col1,angle=45)
polygon(c(x11,rev(x11)),c(70,70,72.5,72.5),density=25,col=col2,angle=135)
text(x11[2]+1.25,77.,"EMO",pos=4)
text(x11[2]+1.25,71.,"EHM",pos=4)
mtext("Time (day)",side=1,line=-0.65,cex=1.5,outer=T)
mtext( "QOL" ,side=2,line=-0.65,cex=1.5,outer=T)

text(y1$day,y1$ci95up + 3,c("",rep("#",8) ),cex=0.6,col=col1)
text(y2$day,y2$ci95down -3 ,c("",rep("*",8) ),col=col2)
axis(2,at=seq(30,80,5),labels=as.character(seq(30,80,5)),cex.axis=1.25)
axis(1,at=c(0,7, 14, 28, 60, 90),labels=as.character(c(0,  7, 14,28, 60, 90)),cex.axis=1.25,srt=90)
box()
dev.off()


#################################################################PHQ-9
# Figure 5
names(phq)
phq <- phq%>%pivot_longer(cols = c( "phq-BASELINE","phq-7DAYS","phq-14DAYS","phq-28DAYS","phq-60DAYS","phq-90DAYS"),names_to = "phq",values_to = "phq-value")

phq$day <- substring(phq$phq,5,6)
phq$day <- as.factor(phq$day)
levels(phq$day) <- c("14","28","60","7","90","0")
#[1]  "14" "28" "60" "7D" "90" "BA"
phq$day <- as.numeric(as.character(phq$day))
phq$time <- round(phq$day/7,digits = 1)

names(phq) <- c("ID","GROUP","TEMP","phq","value", "day","time" )
phq$value <- as.numeric(as.character(phq$value))
phq1 <- phq[phq$GROUP==1,]
phq2 <- phq[phq$GROUP==2,]
ddply(phq1,"day",summarise,mean=round(mean(value),4),sd=round(sd(value),4),ci95up=mean+1.96*sd/sqrt(length(value)),ci95down=mean-1.96*sd/sqrt(length(value)))->y1
ddply(phq2,"day",summarise,mean=round(mean(value),4),sd=round(sd(value),4),ci95up=mean+1.96*sd/sqrt(length(value)),ci95down=mean-1.96*sd/sqrt(length(value)))->y2

phq$baseline=-99
phqbase=phq[phq$day==0, ]
phq$baseline=phqbase$value[match(phq$ID,phqbase$ID)]
phq$dval= phq$value- phq$baseline
phq$pval= phq$dval/ phq$baseline
mean( phqbase$value[ phqbase$GROUP==1])->m1
mean( phqbase$value[ phqbase$GROUP==2])->m2
phq$rate=-99
phq$rate[ phq$GROUP==1]<-100* phq$value[ phq$GROUP==1]/m1
phq$rate[ phq$GROUP==2]<-100* phq$value[ phq$GROUP==2]/m2

names( phq) <- c("ID","GROUP","TEMP","phq","value", "day","time","baseline","dval","pval","rate" )


##########################################
 pdf(file=paste("Figure 5.The changes in PHQ-9 of the 2 groups before and after treatment.pdf",sep=""),width=5,height=4)
par(mfrow=c(1,1),mar=c(3,3,1,1),oma=c(1,1,0,0))
plot(y1$day,y1$mean,ylim=c(8,23),type="l",lwd=2,col=col1,xlab="",ylab="",xlim=c(0,90),axes = F)

points(y2$day,y2$mean,type="l",lwd=2,col=col2)

xx1<-c(y1$day,rev(y1$day))
yy1<-c(y1$ci95down,rev(y1$ci95up))
polygon(xx1,yy1,density=25,col=col1,angle = 45)
# col="blue",
xx1<-c(y2$day,rev(y2$day))
yy1<-c(y2$ci95down,rev(y2$ci95up))
polygon(xx1,yy1,density=25,col=col2,angle=135)
x11<-c(0,10)
polygon(c(x11,rev(x11)),c(21,21,21.8,21.8),density=25,col=col1,angle=45)
polygon(c(x11,rev(x11)),c(19,19,19.8,19.8),density=25,col=col2,angle=135)
text(x11[2]+1.25,21.4,"EMO",pos=4)
text(x11[2]+1.25,19.4,"EHM",pos=4)
mtext("Time (day)",side=1,line=-0.65,cex=1.5,outer=T)
mtext( "PHQ-9" ,side=2,line=-0.65,cex=1.5,outer=T)
text(y1$day,y1$ci95up + 1,c("",rep("#",8) ),cex=0.6,col=col1)
text(y2$day,y2$ci95down -1 ,c("",rep("*",8) ),col=col2)
axis(2,at=seq(8,23,2),labels=as.character(seq(8,23,2)),cex.axis=1.25)
axis(1,at=c(0,7, 14, 28, 60, 90),labels=as.character(c(0,  7, 14,28, 60, 90)),cex.axis=1.25,srt=90)
box()

dev.off()

 

#################################################################GAD-7

# Figure 6
gad <- gad%>%pivot_longer(cols = c( "gad-BASELINE","gad-7DAYS","gad-14DAYS","gad-28DAYS","gad-60DAYS","gad-90DAYS"),names_to = "gad",values_to = "gad-value")

gad$day <- substring(gad$gad,5,6)
gad$day <- as.factor(gad$day)
levels(gad$day) <- c("14","28","60","7","90","0")
#[1]  "14" "28" "60" "7D" "90" "BA"
gad$day <- as.numeric(as.character(gad$day))
gad$time <- round(gad$day/7,digits = 1)

names(gad) <- c("ID","GROUP","TEMP","gad","value", "day","time" )
gad$value <- as.numeric(as.character(gad$value))
gad1 <- gad[gad$GROUP==1,]
gad2 <- gad[gad$GROUP==2,]
ddply(gad1,"day",summarise,mean=round(mean(value),4),sd=round(sd(value),4),ci95up=mean+1.96*sd/sqrt(length(value)),ci95down=mean-1.96*sd/sqrt(length(value)))->y1

ddply(gad2,"day",summarise,mean=round(mean(value),4),sd=round(sd(value),4),ci95up=mean+1.96*sd/sqrt(length(value)),ci95down=mean-1.96*sd/sqrt(length(value)))->y2


gad$baseline=-99
gadbase=gad[gad$day==0, ]
gad$baseline=gadbase$value[match(gad$ID,gadbase$ID)]

gad$dval= gad$value- gad$baseline
gad$pval= gad$dval/ gad$baseline

mean( gadbase$value[ gadbase$GROUP==1])->m1
mean( gadbase$value[ gadbase$GROUP==2])->m2

gad$rate=-99
gad$rate[ gad$GROUP==1]<-100* gad$value[ gad$GROUP==1]/m1
gad$rate[ gad$GROUP==2]<-100* gad$value[ gad$GROUP==2]/m2

names( gad) <- c("ID","GROUP","TEMP","gad","value", "day","time","baseline","dval","pval","rate" )


##########################################

 pdf(file=paste("Figure 6.The changes in GAD-7 of the 2 groups before and after treatment.pdf",sep=""),width=5,height=4)
par(mfrow=c(1,1),mar=c(3,3,1,1),oma=c(1,1,0,0))
plot(y1$day,y1$mean,ylim=c(6,19),type="l",lwd=2,col=col1,xlab="",ylab="",xlim=c(0,90),axes = F)

points(y2$day,y2$mean,type="l",lwd=2,col=col2)

xx1<-c(y1$day,rev(y1$day))
yy1<-c(y1$ci95down,rev(y1$ci95up))
polygon(xx1,yy1,density=25,col=col1,angle = 45)
# col="blue",
xx1<-c(y2$day,rev(y2$day))
yy1<-c(y2$ci95down,rev(y2$ci95up))
polygon(xx1,yy1,density=25,col=col2,angle=135)

x11<-c(0,10)

polygon(c(x11,rev(x11)),c(18,18,18.9,18.9),density=25,col=col1,angle=45)
polygon(c(x11,rev(x11)),c(16,16,16.9,16.9),density=25,col=col2,angle=135)

text(x11[2]+1.25,18.35,"EMO",pos=4)
text(x11[2]+1.25,16.35,"EHM",pos=4)

mtext("Time (day)",side=1,line=-0.65,cex=1.5,outer=T)
mtext( "GAD-7" ,side=2,line=-0.65,cex=1.5,outer=T)

text(y1$day,y1$ci95up + 0.5,c("",rep("#",8) ),cex=0.6,col=col1)
text(y2$day,y2$ci95down -0.5 ,c("",rep("*",8) ),col=col2)
axis(2,at=seq(6,20,2),labels=as.character(seq(6,20,2)),cex.axis=1.25)
axis(1,at=c(0,7, 14, 28, 60, 90),labels=as.character(c(0,  7, 14,28, 60, 90)),cex.axis=1.25,srt=90)
box()

dev.off()

 
################################### 
# Figure 6
bftgad <- bft[,c("ID","GROUP","TEMP","value","day","dval")]
names(bftgad) <- c("ID","GROUP","TEMP","bftvalue","day","bftdval")
bftgad$gadvalue <- gad$value[match(bftgad$TEMP,gad$TEMP)]
bftgad$gaddval <- gad$dval[match(bftgad$TEMP,gad$TEMP)]

############
bft$TEMP1<-NA
bft$TEMP1<-paste(bft$TEMP,bft$day,sep="_")
VAS$TEMP1<-NA
VAS$TEMP1<-paste(VAS$TEMP,VAS$day,sep="_")


bft[,c("TEMP1","pval")]->d1
names(d1)[2]<-"bftpval"
VAS$bftpval<-NA
VAS$bftpval<-d1$bftpval[match(VAS$TEMP1,d1$TEMP1)]

qol$TEMP1<-NA
qol$TEMP1<-paste(qol$TEMP,qol$day,sep="_")
qol[,c("TEMP1","pval")]->d1
names(d1)[2]<-"qolpval"
VAS$qolpval<-NA
VAS$qolpval<-d1$qolpval[match(VAS$TEMP1,d1$TEMP1)]

phq$TEMP1<-NA
phq$TEMP1<-paste(phq$TEMP,phq$day,sep="_")
phq[,c("TEMP1","pval")]->d1
names(d1)[2]<-"phqpval"
VAS$phqpval<-NA
VAS$phqpval<-d1$phqpval[match(VAS$TEMP1,d1$TEMP1)]

gad$TEMP1<-NA
gad$TEMP1<-paste(gad$TEMP,gad$day,sep="_")
gad[,c("TEMP1","pval")]->d1
names(d1)[2]<-"gadpval"
VAS$gadpval<-NA
VAS$gadpval<-d1$gadpval[match(VAS$TEMP1,d1$TEMP1)]

nrow(VAS)

VAS$vx<- round(VAS$value/10+0.5)*10-5
VAS[c("vx","value")]

VAS$value

ddply(VAS,c("GROUP","vx"),summarise,mbft=round(mean(bftpval,na.rm=T),4),sdbft=round(sd(bftpval,na.rm=T),4)
      ,mqol=round(mean(qolpval,na.rm=T),4),sdqol=round(sd(qolpval,na.rm=T),4)
      ,mphq=round(mean(phqpval,na.rm=T),4),sdphq=round(sd(phqpval,na.rm=T),4)
      ,mgad=round(mean(gadpval,na.rm=T),4),sdgad=round(sd(gadpval,na.rm=T),4)
      )->y1

y1[order(c(y1$GROUP,y1$vx)), ]->y2
y2[!is.na(y2$GROUP),]->y2
y2[is.na(y2)]<- -9999

 

pdf(file=paste("Figure 6. The correlation plot of BFT, QOL, PHQ-9, GAD-7 versus VAS by treatment group .pdf",sep=""),width=7,height=6)
par(mfrow=c(1,1),mar=c(4,4,1,1),oma=c(1,1,1,1))
plot(y2$vx,y2$mbft,col="white",ylim=c(-100,100),xlim=c(22,88),xlab="",ylab="")

points(mbft*100~vx,data=subset(y2,GROUP==1),col=col1,type="o",lwd=1.5)
points(mbft*100~vx,data=subset(y2,GROUP==2),col=col2,type="o",lwd=1.5)


points(mqol*100~vx,data=subset(y2,GROUP==1&mqol!=-9999),col=col1,type="o",pch=2,lty=2,lwd=1.5)

points(mqol*100~vx,data=subset(y2,GROUP==2&mqol!=-9999),col=col2,type="o",pch=2,lty=2,lwd=1.5)

points(mphq*100~vx,data=subset(y2,GROUP==1&mphq!=-9999),col=col1,type="o",pch=0,lty=3,lwd=1.5)
points(mphq*100~vx,data=subset(y2,GROUP==2&mphq!=-9999),col=col2,type="o",pch=0,lty=3,lwd=1.5)

points(mgad*100~vx,data=subset(y2,GROUP==1&mgad!=-9999),col=col1,type="o",pch=6,lty=4,lwd=1.5)
points(mgad*100~vx,data=subset(y2,GROUP==2&mgad!=-9999),col=col2,type="o",pch=6,lty=4,lwd=1.5)


lm(bftpval~value,data=subset(VAS,GROUP==1))->l1
summary(l1)->s1
s1$coefficients[8] ->p1

lm(bftpval~value,data=subset(VAS,GROUP==2))->l1
summary(l1)->s1
s1$coefficients[8] ->p2


lm(qolpval~value,data=subset(VAS,GROUP==1))->l1
summary(l1)->s1
s1$coefficients[8] ->p3

lm(qolpval~value,data=subset(VAS,GROUP==2))->l1
summary(l1)->s1
s1$coefficients[8] ->p4

lm(phqpval~value,data=subset(VAS,GROUP==1))->l1
summary(l1)->s1
s1$coefficients[8] ->p5

lm(phqpval~value,data=subset(VAS,GROUP==2))->l1
summary(l1)->s1
s1$coefficients[8] ->p6


lm(gadpval~value,data=subset(VAS,GROUP==1))->l1
summary(l1)->s1
s1$coefficients[8] ->p7

lm(gadpval~value,data=subset(VAS,GROUP==2))->l1
summary(l1)->s1
s1$coefficients[8] ->p8

abline(h=seq(-100,120,by=25),lty=2,col="#cccccccc")
abline(v=seq(-100,120,by=10),lty=2,col="#cccccccc")

p1
p2
p3
p4
p5
p6
p7
p8
mtext( "Percent change from baseline (%)" ,side=2,line=-0.65,cex=1.5,outer=T)
mtext( "VAS (mm)" ,side=1,line=-0.65,cex=1.5,outer=T)

  legend("topright",  legend = c("EMO     ",  "BTP**",  "QOL**",  "PHQ-9",  "GAD-7**", "EHM    ",  "BTP**",  "QOL**",  "PHQ-9*",  "GAD-7"), ncol=2, col = c(col1,col1,col1,col1,col1, col2, col2, col2, col2, col2),pch=c(NA,1,2,0,6,NA,1,2,0,6),lty=c(NA,1,2,3,4,NA,1,2,3,4),x.intersp = 0.5,bg="white" )

  dev.off()

  #######################################
  # t test of group1 vs group2 decrease from baseline  
rbind( get.t.p(VAS,"VAS"),
       get.t.p(bft,"BTP"),
       get.t.p(qol,"QOL"),
       get.t.p(phq,"PHQ-9"),
       get.t.p(gad,"GAD-7")
       )->opt
  
  as.data.frame(opt)->opt
  names(opt)<-c("variable","day","p-value")
  
  opt
  # variable day            p-value
  # r0         VAS   0  0.955605923662457
  # r1         VAS   1  0.338433172511632
  # r1.1       VAS   3 0.0919419810526836
  # r1.2       VAS   7  0.957905699627047
  # r1.3       VAS  14  0.863610127973715
  # r1.4       VAS  21  0.296652638311728
  # r1.5       VAS  28   0.68323912859117
  # r1.6       VAS  60  0.096207768330251
  # r1.7       VAS  90 0.0417865201911399
  # r0.1       BTP   0  0.525063734710579
  # r1.8       BTP   1  0.527357855199951
  # r1.9       BTP   3  0.450830676614039
  # r1.10      BTP   7  0.673293838327614
  # r1.11      BTP  14  0.227431486756362
  # r1.12      BTP  21  0.656910561419025
  # r1.13      BTP  28  0.687970702020971
  # r1.14      BTP  60  0.799537330941807
  # r1.15      BTP  90  0.513157091962307
  # r0.2       QOL   0  0.671415703069601
  # r1.16      QOL   7  0.633197079032263
  # r1.17      QOL  14  0.823467482274646
  # r1.18      QOL  28   0.58598303219066
  # r1.19      QOL  60  0.754532457059843
  # r1.20      QOL  90  0.890416267023938
  # r0.3     PHQ-9   0  0.472193904222508
  # r1.21    PHQ-9   7  0.638220737545404
  # r1.22    PHQ-9  14  0.106260226247594
  # r1.23    PHQ-9  28  0.149883331322772
  # r1.24    PHQ-9  60 0.0513103913561317
  # r1.25    PHQ-9  90  0.075222752507475
  # r0.4     GAD-7   0 0.0307518712357811
  # r1.26    GAD-7   7    0.2394919204155
  # r1.27    GAD-7  14  0.196946305891044
  # r1.28    GAD-7  28  0.043322633610951
  # r1.29    GAD-7  60  0.589079382619942
  # r1.30    GAD-7  90  0.598503269282727
  write.csv( opt,"Table 2. t.test of group1 vs group2 - decrease from baseline.csv",row.names=F,na=".",quote=T)
  

  #######################################
  # t test of decrease from baseline by groups
  rbind( get.base.p(VAS,"VAS"),
         get.base.p(bft,"BTP"),
         get.base.p(qol,"QOL"),
         get.base.p(phq,"PHQ-9"),
         get.base.p(gad,"GAD-7")
  )->opt
  
  as.data.frame(opt)->opt
  names(opt)<-c("variable","day","Group1 p-value","Group2 p-value")
  
  opt
  
  # variable day       Group1 p-value       Group2 p-value
  # r0         VAS   0                  NaN                    1
  # r1         VAS   1 1.15786796021294e-18  6.6415930407556e-11
  # r1.1       VAS   3 2.59568001905079e-20 6.98600694016614e-13
  # r1.2       VAS   7 1.07235060876958e-19 1.92293663049364e-15
  # r1.3       VAS  14  2.9020000433264e-17 3.51708185520665e-16
  # r1.4       VAS  21 6.09821796593714e-12 2.62959157650965e-11
  # r1.5       VAS  28 2.94611330549481e-13 9.57027724984795e-09
  # r1.6       VAS  60 4.98331216780004e-09 8.48200786609139e-09
  # r1.7       VAS  90 6.66287000691043e-09 3.27631924653684e-08
  # r0.1       BTP   0                  NaN                    1
  # r1.8       BTP   1 1.06075670477163e-15  2.2216440439031e-09
  # r1.9       BTP   3  4.2223558665407e-18 6.55921804481362e-12
  # r1.10      BTP   7 5.27574019243142e-19 8.35908836225513e-12
  # r1.11      BTP  14 3.52393299742022e-14 4.47086540791974e-09
  # r1.12      BTP  21 3.99718816413388e-13 1.74615507666304e-08
  # r1.13      BTP  28 3.37548312724105e-14 2.53826001601812e-08
  # r1.14      BTP  60  5.9984608886263e-13 7.50002844342193e-07
  # r1.15      BTP  90 4.07990001656941e-12 1.93856473885236e-05
  # r0.2       QOL   0                  NaN                    1
  # r1.16      QOL   7 1.89559659023687e-12 0.000439637337766031
  # r1.17      QOL  14 1.08674762656065e-15 5.67151425682523e-05
  # r1.18      QOL  28 4.05998905968075e-11   0.0015388983448764
  # r1.19      QOL  60 8.01448664745562e-10  0.00761571768432198
  # r1.20      QOL  90 1.76348188667281e-09     0.04913106911248
  # r0.3     PHQ-9   0                  NaN                    1
  # r1.21    PHQ-9   7 0.000193657256694202   0.0189767451414078
  # r1.22    PHQ-9  14    0.202616521706415   0.0746386552174093
  # r1.23    PHQ-9  28    0.887758964718674    0.587191751389739
  # r1.24    PHQ-9  60    0.728254362338884    0.390418860760135
  # r1.25    PHQ-9  90    0.916047811208294    0.313662665716225
  # r0.4     GAD-7   0                  NaN                    1
  # r1.26    GAD-7   7 2.57185552487761e-06   0.0225219565171827
  # r1.27    GAD-7  14 6.62773989147498e-06   0.0225006601646167
  # r1.28    GAD-7  28   0.0074790324501115    0.131445477713491
  # r1.29    GAD-7  60   0.0608141913906763    0.739675933413382
  # r1.30    GAD-7  90    0.173619203452326    0.710264586170332
  write.csv( opt,"Table 3. t.test of decrease from baseline by group.csv",row.names=F,na=".",quote=T)
  
  
  # Figure 7
  VAS1 <- VAS[VAS$GROUP==1,]
  VAS2 <- VAS[VAS$GROUP==2,]
  ddply(VAS1,"day",summarise,mean=round(mean(value),4),sd=round(sd(value),4),ci95up=mean+1.96*sd/sqrt(length(value)),ci95down=mean-1.96*sd/sqrt(length(value)))->y1
  ddply(VAS2,"day",summarise,mean=round(mean(value),4),sd=round(sd(value),4),ci95up=mean+1.96*sd/sqrt(length(value)),ci95down=mean-1.96*sd/sqrt(length(value)))->y2

  VAS1 <- VAS1[order(VAS1$time,VAS1$ID),]
  y1$time=y1$day
  y2$time=y2$day

  cbind(y1$mean,y2$mean)->z1
  as.data.frame(z1)
  row.names(z1)<-paste("Day",y1$day,sep=" ")
  t(z1)->z2
  row.names(z2)<-c("Group 1","Group 2")

  col1<-"#25505c"
  col2<-"#e48817"
  col11<-"#25505c66"
  col22<-"#e4881766"
  
  
  pdf("Figure 7. The incidence of adverse reactions between the two groups.pdf",width=9, height=6)
  data <- cbind(a = c(4,36,0,0), b = c(0,0,2,38),c = c(2,38,0,0), d = c(0,0,1,39), e = c(6,34,0,0), f= c(0,0,3,37), g = c(1,39,0,0), h = c(0,0,1,39), i = c(0,40,0,0), j = c(0,0,0,40))
  data<-matrix(c(36,4,0,0,  0,0,38,2,  38,2,0,0, 0,0, 39,1,  34,6,0,0,0,0,  37,3,  39,1,0,0,0,0,39,1,40,0,0,0,0,0,40,0), ncol = 10, nrow = 4)
  par(mfrow=c(1,1),mar=c(4,5,1,1),oma=c(1,1,1,1))
           barplot( data , main = " " ,col = c(col1,col11,col2,col22),width=1.5 ,
          space=c(1.5,0,1.5,0,1.5,0,1.5,0,1.5,0),
          ylim=c(0,49),cex.axis = 1.25,cex.names  = 1.25,
          horiz = FALSE,
          border = NA,
          beside = F,legend.text = c("EHM No","EHM Yes","EMO No","EMO Yes"),args.legend = list(x = "top",ncol=4,fill=c(col11,col1,col22,col2)),
          ylab="Frequency",cex.lab=1.5)->a
    at1=c((a[1]+a[2])/2,(a[3]+a[4])/2,(a[5]+a[6])/2,(a[7]+a[8])/2,(a[9]+a[10])/2)

  axis(1,line=1,tick=F,at=at1,labels=c("Nausea","Vomiting","Urinary retention","Itching","Epidural puncture\n point infection"),cex.axis=1.25)
  col0=1
  col01="white"
  cex1=1
  box()

  text(a[1],36+2,"10%",cex=cex1,col=col0)
  text(a[2],38+1,"5%",cex=cex1,col=col0)
  text(a[3],38+1,"5%",cex=cex1,col=col0)
  text(a[4],39+0.5,"2.5%",cex=cex1,col=col0)
  text(a[5],34+3,"15%",cex=cex1,col=col0)
  text(a[6],37+1.5,"7.5%",cex=cex1,col=col0)
  text(a[7],39+0.5,"2.5%",cex=cex1,col=col0)
  text(a[8],39+0.5,"2.5%",cex=cex1,col=col0)


  text(a[1],36/2,"90%",cex=cex1,col=col01)
  text(a[2],38/2,"95%",cex=cex1,col=col0)
  text(a[3],38/2,"95%",cex=cex1,col=col01)
  text(a[4],39/2,"97.5%",cex=cex1,col=col0)
  text(a[5],34/2,"85%",cex=cex1,col=col01)
  text(a[6],37/2,"92.5%",cex=cex1,col=col0)
  text(a[7],39/2,"97.5%",cex=cex1,col=col01)
  text(a[8],39/2,"97.5%",cex=cex1,col=col0)
  text(a[9],40/2,"100%",cex=cex1,col=col01)
  text(a[10],40/2,"100%",cex=cex1,col=col0)
  box()
  dev.off()

  
  tab<-matrix(c(36,4,38,2),nrow=2,ncol=2)
  chisq.test(tab)->a
  a$p.value
  
  fisher.test(tab)->a
  a$p.value
  # 0.6751603
  
  tab<-matrix(c(38,2,39,1),nrow=2,ncol=2)
  chisq.test(tab)->a
  a$p.value
  
  fisher.test(tab)->a
  a$p.value
  # 1
  
  tab<-matrix(c(34,6,37,3),nrow=2,ncol=2)
  chisq.test(tab)->a
  a$p.value
  
  fisher.test(tab)->a
  a$p.value
  # 0.48
  
  tab<-matrix(c(39,1,39,1),nrow=2,ncol=2)
  chisq.test(tab)->a
  a$p.value
  
  fisher.test(tab)->a
  a$p.value
  # 1
  
  
  
  
  
  
  # Figure 1
 pdf("Figure 1. Comparison of non-inferiority of VAS between two groups.pdf",width=6, height=5)
 par(mfrow=c(1,1),mar=c(1,4,0,1),oma=c(0,1,0,1))

 x=c(1,2)
 y=c(25.4,25.3)
 plot(x,y,ylim=c(22.8,30.5),xlim=c(0.2,2.8),cex=3,pch=15,col=c(col1,col2), axes = F,ylab="",xlab="")
 segments(x[1],23.3,x[1],27.6 ,lwd=5,lty=1 ,col=col1)
 segments( x[2],23.2,x[2],27.4,lwd=5 ,lty=1 ,col=col2)
 segments(x[1]-0.1,23.3,x[1]+0.1,23.3 ,lwd=5,lty=1 ,col=col1)
 segments(x[1]-0.1,27.6,x[1]+0.1,27.6 ,lwd=5,lty=1 ,col=col1)
 segments( x[2]-0.1,23.2,x[2]+0.1,23.2,lwd=5 ,lty=1 ,col=col2)
 segments( x[2]-0.1,27.4,x[2]+0.1,27.4,lwd=5 ,lty=1 ,col=col2)
 text(1,22.7, "EMO (n=40)",cex=1.25)
 text(2,22.7, "EMH (n=40)",cex=1.25)
 abline(h=22:28,col="gray",lty=2)
 mtext( "VAS decrease from baseline (mm)     " ,side=2,line=-0.65,cex=1.5,outer=T)
 text( 0.2,25.4,"Mean (95%CI)" ,cex=1.25,srt=90)
 text( 1-0.2,25.4,"25.4 (23.3-27.6)" ,cex=1.25,srt=90)
 text( 2-0.2,25.4,"25.3 (23.2-27.4)" ,cex=1.25,srt=90)
 axis(2,at=c(22:28),labels=as.character(c(22:28)),cex.axis=1.25,srt=90)
 y1=30
 dy=1.2
 y2=y1-dy
 arrows(0.2,y1,2.8,y1,  angle =30,code=3,lwd=2,length=0.09)
 lines(c(0.2,2.8),c(y2,y2),lwd=2)
 x1=0.5
 dx=0.5
 y1=y1-0.1
 y2=y2-0.1
 lines(c(x1,   x1),c(y1,y2),lwd=2,lty=2)
 lines(c(x1+dx,x1+dx),c(y1,y2),lwd=2)
 lines(c(x1+2*dx,x1+2*dx),c(y1-0.3,y2),lwd=2)
 lines(c(x1+3*dx,x1+3*dx),c(y1,y2),lwd=2)
 lines(c(x1+4*dx,x1+4*dx),c(y1,y2),lwd=2)

 dy2=0.3
 y3=y2-dy2
 text( x1,y3,"-8")
 text( x1+dx,y3,"-4")
 text( x1+2*dx,y3,"0")
 text( x1+3*dx,y3,"4")
 text( x1+4*dx,y3,"8",lty=2)
 text( x1+4*dx+0.2,y3,"mm")

 dy2=0.3
 y4=y1+dy2
 text( x1,y4,"NIM=8 mm")
 text( x1+dx,y4,"Better")
 text( x1+3*dx,y4,"Better")
 text( x1+3*dx,y4+dy2,"EMO")
 text( x1+dx,y4+dy2,"EHM")
 text( x1+2*dx,y4,"Diff (95%CI)",cex=1)

 n0=x1+2*dx
 n4=x1+dx
 xx1=n0-(n4-n0)/4*0.1
 xx2=n0-(n4-n0)/4*3.1
 xx3=n0+(n4-n0)/4*2.9

 text( x1+2*dx,y4-0.45,"1.29 (-2.88 - 3.14)")
 y1=y1-0.1
 y2=y2-0.1
 points(xx1 ,(y1+y2)/2,pch=15,cex=2,col="gray")

 lines(c(xx2,xx3),c((y1+y2)/2,(y1+y2)/2) ,lwd=3,col="gray" )
 lines(c(xx2,xx2),c((y1+y2)/2-0.1,(y1+y2)/2+0.1) ,lwd=3,col="gray" )
 lines(c(xx3,xx3),c((y1+y2)/2-0.1,(y1+y2)/2+0.1) ,lwd=3,col="gray" )


 dev.off()
