# Supplementary material for: The efficacy and safety of epidural morphine/hydromorphone in the treatment of intractable postherpetic neuralgia: A single-center, double-blinded, randomized controlled, prospective, and non-inferiority study
Source: Front Pharmacol. 2022 Dec 6;13:1051357. doi: 10.3389/fphar.2022.1051357 (PMC9763618; doi:10.3389/fphar.2022.1051357)
Supplement: Supplementary file 1 [file DataSheet3.zip › SAS and R script/addtional table/Table 3. t.test of decrease from baseline by group.csv]

variable	day	Group1 p-value	Group2 p-value
VAS	0	NaN	1
VAS	1	1.15786796021294e-18	6.6415930407556e-11
VAS	3	2.59568001905079e-20	6.98600694016614e-13
VAS	7	1.07235060876958e-19	1.92293663049364e-15
VAS	14	4.47830079951641e-18	3.51708185520665e-16
VAS	21	6.09821796593714e-12	2.62959157650965e-11
VAS	28	2.94611330549481e-13	9.57027724984795e-09
VAS	60	4.98331216780004e-09	8.48200786609139e-09
VAS	90	6.66287000691043e-09	3.27631924653684e-08
BTP	0	NaN	1
BTP	1	1.06075670477163e-15	2.2216440439031e-09
BTP	3	4.2223558665407e-18	6.55921804481362e-12
BTP	7	5.27574019243142e-19	8.35908836225513e-12
BTP	14	3.52393299742022e-14	4.47086540791974e-09
BTP	21	3.99718816413388e-13	1.74615507666304e-08
BTP	28	3.37548312724105e-14	2.53826001601812e-08
BTP	60	5.9984608886263e-13	7.50002844342193e-07
BTP	90	4.07990001656941e-12	1.93856473885236e-05
QOL	0	NaN	1
QOL	7	1.89559659023687e-12	0.000439637337766031
QOL	14	1.08674762656065e-15	5.67151425682523e-05
QOL	28	4.05998905968075e-11	0.0015388983448764
QOL	60	8.01448664745562e-10	0.00761571768432198
QOL	90	1.76348188667281e-09	0.04913106911248
PHQ-9	0	NaN	1
PHQ-9	7	0.000193657256694202	0.0189767451414078
PHQ-9	14	0.202616521706415	0.0746386552174093
PHQ-9	28	0.887758964718674	0.587191751389739
PHQ-9	60	0.728254362338884	0.390418860760135
PHQ-9	90	0.916047811208294	0.313662665716225
GAD-7	0	NaN	1
GAD-7	7	2.57185552487761e-06	0.0225219565171827
GAD-7	14	6.62773989147498e-06	0.0225006601646167
GAD-7	28	0.0074790324501115	0.131445477713491
GAD-7	60	0.0608141913906763	0.739675933413382
GAD-7	90	0.173619203452326	0.710264586170332
