# Supplementary material for: The efficacy and safety of epidural morphine/hydromorphone in the treatment of intractable postherpetic neuralgia: A single-center, double-blinded, randomized controlled, prospective, and non-inferiority study
Source: Front Pharmacol. 2022 Dec 6;13:1051357. doi: 10.3389/fphar.2022.1051357 (PMC9763618; doi:10.3389/fphar.2022.1051357)
Supplement: Supplementary file 1 [file DataSheet3.zip › SAS and R script/addtional table/Table 2. t.test of group1 vs group2 - decrease from baseline.csv]

variable	day	p-value
VAS	0	0.955605923662457
VAS	1	0.338433172511632
VAS	3	0.0919419810526836
VAS	7	0.957905699627047
VAS	14	0.616654226030497
VAS	21	0.296652638311728
VAS	28	0.68323912859117
VAS	60	0.096207768330251
VAS	90	0.0417865201911399
BTP	0	0.525063734710579
BTP	1	0.527357855199951
BTP	3	0.450830676614039
BTP	7	0.673293838327614
BTP	14	0.227431486756362
BTP	21	0.656910561419025
BTP	28	0.687970702020971
BTP	60	0.799537330941807
BTP	90	0.513157091962307
QOL	0	0.671415703069601
QOL	7	0.633197079032263
QOL	14	0.823467482274646
QOL	28	0.58598303219066
QOL	60	0.754532457059843
QOL	90	0.890416267023938
PHQ-9	0	0.472193904222508
PHQ-9	7	0.638220737545404
PHQ-9	14	0.106260226247594
PHQ-9	28	0.149883331322772
PHQ-9	60	0.0513103913561317
PHQ-9	90	0.075222752507475
GAD-7	0	0.0307518712357811
GAD-7	7	0.2394919204155
GAD-7	14	0.196946305891044
GAD-7	28	0.043322633610951
GAD-7	60	0.589079382619942
GAD-7	90	0.598503269282727
