# Supplementary material for: The efficacy and safety of epidural morphine/hydromorphone in the treatment of intractable postherpetic neuralgia: A single-center, double-blinded, randomized controlled, prospective, and non-inferiority study
Source: Front Pharmacol. 2022 Dec 6;13:1051357. doi: 10.3389/fphar.2022.1051357 (PMC9763618; doi:10.3389/fphar.2022.1051357)
Supplement: Supplementary file 2 [file DataSheet1.xlsx]

## Sheet: COV
	SEX(M/F)		Age(Y)		L/R		Weight		Pain duration(month)		BMI		VAS		DN4
ID	groupA	groupB	groupA	groupB	groupA	groupB	groupA	groupB	groupA	groupB	groupA	groupB	groupA	groupB	groupA	groupB
1	M	F	72.5	78.2	L T3-5	R T5-7	68	71.5	3	1.1	22.5	26.7	66	76	5	4
2	F	M	74.5	62	R L3-5	L T6-8	81	68.6	2	2.1	18.3	21.8	54	66	6	7
3	M	F	78.6	71.3	L T 8-10	LL3-5	77	77.3	1.5	2.6	26.1	24.3	73	71	6	6
4	F	F	67.5	68	L T 4-7	R T2-4	68.9	64.1	2	1.3	22.5	19.5	62	58	5	4
5	M	M	73.1	64.3	RT 8-10	L T4-6	76.4	70.2	5	2.2	19.8	25.6	61	84	5	6
6	F	F	68	68	L T6-8	R T7-9	66.3	58.2	4	1.4	26.4	24.5	56	65	4	5
7	F	M	84.2	68	R T3-5	L T9-11	71.2	80.3	6	1.7	19.5	27.5	79	81	7	6
8	M	F	72.1	68	L T5-7	R T3-5	72	66.4	3	3.5	25.5	24.4	55	79	6	4
9	F	F	75	75.4	R C6-8	LT6-8	69	72.8	5	4.8	23.3	26.7	60	68	5	6
10	F	M	71	66.4	LT8-10	R C2-4	55.4	77.4	4	1.7	27.7	19.5	74	57	7	5
11	F	F	68.2	68.2	RT6-8	L C3-5	74.6	52.8	4	2.5	25.6	30.2	83	59	6	5
12	F	F	64	72	L L4-5S1	R T4-6	78.2	58.7	3	3.1	23.9	19.8	75	74	5	6
13	M	F	89	62.3	L L1-3	L T7-9	66.8	78.9	1.3	2.4	19.7	25.5	69	55	4	4
14	M	M	66.3	81.6	L T10-12	L T6-8	57.9	76.8	2	1.2	18.4	22.2	84	72	6	4
15	M	F	67	65.4	R L3-5	L T8-10	70.3	71.6	2	2.5	21.2	25.3	64	83	5	6
16	F	M	74	78	LT3-5	RT4-6	72.1	58.7	3	2.1	22.4	19.3	57	77	4	5
17	M	M	72.4	66	RT8-10	LT3-5	68.9	76.4	2	1.1	27.6	26.8	53	69	4	4
18	M	M	82.6	77	R T2-4	R L1-3	65.4	55.5	3	4.1	26.6	22.6	52	45	4	4
19	M	F	78	68	R C4-6	RT2-4	55.8	61.5	2	1.7	17.9	24.7	81	53	6	5
20	F	F	76.3	74.6	L T8-10	LT5-7	61.5	70.5	2	2.2	23.5	28.3	62	66	5	4
21	M	M	65.5	64.3	L T7-9	RT5-7	64.2	63.3	2	1.8	29.1	23.7	65	67	5	5
22	M	F	73.4	62.4	R T5-7	LT7-9	75.5	70.4	1.6	2.1	19.6	21.2	69	81	4	6
23	F	F	70	65.4	R T6-8	L T6-8	80.6	58.7	2	4.2	22.4	25.5	58	75	5	6
24	F	F	68.4	74	R T4-6	LT8-10	66.4	75.2	1.4	3.6	21.3	28.3	65	55	6	4
25	M	M	66.8	72	L C6-8	LC4-6	63.8	71.4	2	2.5	26.7	28.1	72	61	5	4
26	M	M	85	68.3	LT7-9	L L3-5	59.5	69.7	3	3.3	27.3	29.6	53	75	5	5
27	F	M	72	66	LT9-11	L T5-7	71.1	75.8	1	1.4	29.2	27.8	51	81	4	6
28	F	M	66.7	83	L L2-4	LT8-10	72.5	75.4	1.5	1.7	19.7	26.1	76	55	6	5
29	M	M	69	82.6	LC5-7	RT4-6	74.6	67.5	3.2	3.7	20.7	25.6	51	65	5	6
30	F	F	75.1	74.6	RT9-11	LT6-8	69.4	59	3.5	1.5	23.2	27.8	67	83	6	5
31	M	M	68.4	66.9	RT10-12	RC2-4	76.5	78.3	2	1.3	18.8	19.7	52	74	5	4
32	F	F	71.6	67.4	LT3-5	L L3-5	72.3	67.5	2	2.4	21.2	26.2	65	57	4	5
33	M	F	88.2	61.7	R T3-5	LT4-6	71.9	70.6	1.8	1.2	26.3	22.8	55	87	5	5
34	F	M	72	62.5	RC3-5	RT4-6	80.2	66.4	1.7	1.9	18.9	24.4	63	63	6	6
35	M	F	69.4	65.5	LT4-6	RT5-7	70.5	59.5	1.4	2.6	21.1	19.9	65	54	5	4
36	M	M	83	68	RT4-6	LT4-6	66.7	59.7	2.3	3.2	25.2	24.7	77	65	6	5
37	F	F	64.8	62.1	R L3-5	RT7-9	50.5	63.6	2.7	1.8	26.3	27.6	72	83	5	4
38	M	M	61.4	65.2	RC3-5	LT1-3	67.7	67.3	1.3	1.6	28.6	22.3	65	61	5	4
39	M	F	68.1	82.6	LT7-9	RC5-7	70.5	68.1	36	39	25.1	23.3	57	59	4	5
40	M	F	72.4	88.6	RT6-8	L L3-5	75.5	73.4	1.5	1.9	18.9	26.8	67	63	4	5

## Sheet: VAS
	baseline		1days		3days		7days		14days		21 days		28 days		60 days		90 days
ID	groupA	groupB	groupA	groupB	groupA	groupB	groupA	groupB	groupA	groupB	groupA	groupB	groupA	groupB	groupA	groupB	groupA	groupB
1	61	62	45	43	43	46	45	36	46	35	55	36	53	55	52	54	56	56
2	49	59	31	42	33	55	38	45	37	44	47	42	46	45	42	46	43	45
3	65	64	56	28	37	54	33	47	39	45	53	45	57	36	55	38	53	36
4	57	54	45	39	46	35	37	34	32	45	43	46	42	35	47	35	54	35
5	55	84	44	47	41	44	28	39	35	34	39	35	45	38	53	32	42	33
6	51	57	31	41	31	45	22	42	51	40	47	35	44	38	47	37	48	35
7	72	65	52	36	34	35	29	31	24	34	32	46	38	45	50	44	54	42
8	55	71	36	55	31	47	41	34	36	32	29	38	35	36	45	35	59	36
9	54	58	34	46	32	46	36	38	29	24	37	39	36	41	43	40	43	43
10	67	52	35	45	28	38	35	34	41	36	48	23	53	35	52	33	53	35
11	73	54	39	46	35	45	35	45	35	35	42	46	35	55	44	52	44	54
12	61	67	49	37	41	32	40	36	29	32	39	34	45	46	46	45	45	44
13	56	48	47	36	43	34	45	45	38	33	45	33	39	43	43	42	53	47
14	72	64	48	55	36	36	31	34	35	36	42	35	44	46	56	45	54	47
15	64	69	31	45	28	36	35	26	33	35	40	41	35	34	35	35	46	36
16	57	77	32	45	33	45	34	34	37	25	45	47	39	42	39	48	51	46
17	53	61	38	45	26	42	31	39	27	41	41	45	35	61	43	56	43	62
18	47	43	34	34	33	33	30	25	34	24	46	27	33	57	47	55	51	57
19	74	49	55	45	41	46	37	45	27	35	43	43	34	39	38	41	44	39
20	62	61	30	35	32	31	29	36	22	44	37	47	36	45	43	46	45	35
21	65	55	35	52	28	46	35	33	38	25	33	32	38	34	46	42	43	46
22	58	62	39	46	34	45	37	40	25	34	46	46	37	38	53	36	52	32
23	58	56	36	47	33	39	28	38	29	45	39	43	41	45	43	43	58	43
24	65	54	31	39	35	29	31	25	37	21	53	38	49	32	39	35	46	33
25	72	46	36	46	31	35	36	26	45	24	55	35	44	35	42	35	43	36
26	53	58	33	55	25	49	34	55	38	44	47	45	56	45	66	46	45	41
27	51	54	32	58	28	44	35	46	41	45	52	51	35	42	45	43	44	46
28	62	55	51	34	39	32	29	35	45	37	48	43	45	44	52	49	48	42
29	49	59	37	36	35	31	25	25	37	27	43	34	42	45	46	47	53	48
30	67	67	40	47	42	45	29	34	29	29	39	51	36	56	44	51	39	51
31	52	65	39	47	35	37	42	36	25	31	37	42	37	45	53	47	56	46
32	53	53	35	28	33	36	38	31	37	30	46	42	51	50	49	53	45	51
33	55	47	34	42	34	39	41	36	35	42	47	45	56	46	55	43	42	47
34	63	63	48	41	44	38	42	23	39	35	48	46	53	44	61	40	53	43
35	65	54	46	33	39	29	38	25	35	24	53	43	43	36	44	35	47	37
36	55	65	51	34	46	26	32	32	37	39	52	45	37	47	49	46	55	46
37	72	83	45	47	31	45	33	28	35	25	38	51	45	42	53	43	58	42
38	65	61	33	31	33	33	27	24	33	26	35	47	39	50	47	56	49	53
39	51	59	32	24	36	26	34	25	36	33	47	53	45	56	52	55	52	58
40	57	62	38	31	36	22	41	21	35	24	47	45	46	35	50	43	47	52

## Sheet: BTP
	baseline		1days		3days		7days		14days		21 days		28 days		60 days		90 days
ID	groupA	groupB	groupA	groupB	groupA	groupB	groupA	groupB	groupA	groupB	groupA	groupB	groupA	groupB	groupA	groupB	groupA	groupB
1	8	9	3	4	3	3	3	2	5	4	5	4	5	3	5	4	5	4
2	7	6	2	3	2	3	2	1	4	3	3	3	4	4	6	5	4	5
3	8	5	4	2	3	2	2	2	5	2	5	5	2	2	4	6	2	4
4	10	11	5	3	2	3	1	3	3	3	4	3	3	1	3	3	6	4
5	11	8	3	4	2	2	2	0	4	4	2	4	4	2	4	4	4	2
6	6	7	3	3	3	3	1	1	3	3	4	2	3	3	5	5	5	6
7	8	6	2	2	2	2	2	0	3	4	5	3	2	2	3	2	3	5
8	5	4	2	1	1	1	3	2	2	2	3	2	3	1	2	3	4	4
9	7	8	4	2	2	1	1	2	1	4	2	3	4	0	4	5	4	5
10	7	6	3	3	1	2	2	2	4	5	2	1	4	5	3	4	4	6
11	6	3	2	1	1	2	1	0	3	2	3	4	3	3	2	2	2	4
12	5	9	5	3	3	1	1	2	4	3	5	3	4	4	5	3	5	2
13	12	11	3	4	2	2	0	3	3	3	4	5	3	5	4	5	2	4
14	10	6	4	2	3	2	2	1	2	1	2	3	4	4	2	5	3	5
15	9	8	3	1	2	1	0	2	4	2	3	4	5	3	3	2	5	3
16	8	7	3	2	3	2	1	3	3	3	4	2	4	5	2	3	3	4
17	8	6	2	3	2	0	0	1	4	2	5	3	2	3	4	2	6	6
18	5	4	4	1	1	0	1	2	5	1	3	4	2	5	2	3	4	5
19	6	3	3	2	2	2	2	3	3	2	4	2	3	3	3	5	2	5
20	8	9	4	2	3	0	0	3	4	4	5	1	4	5	5	3	2	6
21	9	11	5	3	3	2	0	2	4	3	2	4	3	3	2	4	3	3
22	11	13	3	2	2	1	2	1	5	2	3	3	5	4	5	2	4	5
23	7	20	4	5	4	2	1	0	3	3	4	5	4	6	6	3	3	2
24	6	4	5	2	2	1	2	2	4	1	3	3	5	4	5	4	5	4
25	9	6	3	3	3	1	1	0	5	3	4	3	4	2	3	2	2	4
26	8	7	3	2	1	2	2	2	4	2	3	2	2	2	4	0	3	5
27	3	13	1	3	2	2	0	3	3	4	5	3	2	3	4	4	5	3
28	5	11	2	4	1	3	0	0	2	2	2	2	3	2	2	5	3	4
29	6	8	1	5	2	0	3	3	1	3	3	4	1	3	3	4	2	3
30	4	6	2	2	1	1	2	1	3	3	2	1	3	4	4	3	5	2
31	8	7	3	3	3	2	1	2	2	4	1	2	0	2	5	4	3	3
32	10	5	2	1	2	3	0	1	3	3	3	2	4	1	6	3	2	5
33	5	4	2	2	3	2	2	3	4	4	4	1	3	2	3	4	3	6
34	9	4	3	4	2	1	0	0	3	2	3	4	2	0	2	5	5	4
35	8	6	1	2	1	2	2	0	4	1	2	3	3	2	3	2	3	3
36	11	7	2	4	2	3	1	1	4	1	4	5	2	1	4	4	5	5
37	12	9	4	5	1	1	2	2	3	2	3	3	0	2	3	2	6	3
38	13	14	3	5	2	2	2	0	2	2	2	2	3	3	5	4	4	1
39	8	3	4	1	2	1	1	2	3	1	3	3	2	0	2	2	2	4
40	7	4	4	2	1	1	0	1	2	2	2	5	3	3	4	5	5	6

## Sheet: QOL
	baseline		7days		14days		28 days		60 days		90 days
ID	groupA	groupB	groupA	groupB	groupA	groupB	groupA	groupB	groupA	groupB	groupA	groupB
1	45	64	60	69	65	66	55	68	58	71	52	68
2	30	32	65	45	58	52	45	48	45	41	40	33
3	60	36	65	52	62	59	58	48	55	46	62	41
4	36	48	59	63	55	57	62	56	48	47	43	53
5	30	43	48	61	47	64	61	59	50	57	44	62
6	60	46	65	63	63	66	55	65	65	52	66	58
7	75	34	77	52	78	49	80	55	78	51	82	46
8	56	55	66	67	68	63	71	59	73	55	66	52
9	65	37	68	49	71	54	60	46	65	47	63	41
10	45	32	48	52	55	46	62	44	43	42	44	39
11	36	45	39	55	37	61	45	49	55	47	42	53
12	44	42	57	58	59	53	62	61	66	63	53	58
13	38	56	45	63	52	67	50	69	47	72	42	65
14	45	40	58	57	62	56	66	54	51	60	48	62
15	64	55	68	63	72	58	66	56	65	52	62	49
16	36	46	49	54	55	53	53	57	52	49	41	52
17	45	48	52	55	53	63	55	52	49	56	51	51
18	37	46	53	59	57	63	52	60	60	58	54	53
19	38	37	45	49	52	52	55	51	48	57	41	43
20	45	45	59	61	62	54	55	53	49	59	50	51
21	33	54	45	68	53	66	53	62	48	60	50	57
22	46	62	61	73	55	77	48	69	52	68	53	61
23	36	43	45	57	50	56	52	53	49	49	43	44
24	38	51	57	65	62	64	55	68	54	57	43	58
25	48	36	65	42	63	49	68	51	55	45	52	53
26	46	35	57	48	63	61	62	48	54	41	49	46
27	55	43	61	59	64	61	66	55	69	52	60	49
28	38	55	47	67	56	62	54	66	48	64	43	59
29	60	46	64	63	68	59	68	58	66	52	62	54
30	46	47	57	57	58	64	51	66	47	69	45	61
31	55	36	63	45	66	52	68	51	60	58	59	47
32	36	45	42	66	46	63	54	58	58	54	47	56
33	47	66	59	77	61	73	53	72	54	70	51	69
34	56	47	65	63	69	71	72	59	71	62	63	60
35	36	46	48	55	54	56	49	54	47	57	40	51
36	39	55	43	61	47	64	52	59	44	58	49	55
37	65	46	69	52	72	59	69	52	66	52	63	49
38	71	65	78	77	76	82	72	82	69	69	73	71
39	69	35	77	47	78	53	69	46	73	51	74	43
40	38	46	51	61	48	66	45	51	47	50	43	49

## Sheet: GAD-7
	baseline		7days		14days		28 days		60 days		90 days
ID	groupA	groupB	groupA	groupB	groupA	groupB	groupA	groupB	groupA	groupB	groupA	groupB
1	6	3	6	5	4	3	8	1	8	1	7	2
2	16	12	17	8	9	7	15	7	12	10	9	9
3	7	2	8	3	6	4	11	5	10	6	10	1
4	9	12	6	7	7	6	6	8	7	13	8	13
5	15	9	12	11	11	9	11	11	11	10	12	11
6	3	7	3	6	4	7	4	6	3	14	1	13
7	15	6	13	7	8	7	17	7	18	5	20	6
8	9	14	6	13	5	12	8	13	5	14	8	14
9	11	13	11	15	10	11	13	8	12	12	11	17
10	12	15	11	8	13	7	12	12	11	13	13	12
11	8	14	8	13	7	12	7	13	6	15	9	14
12	9	9	10	5	8	6	10	7	9	6	10	7
13	18	11	16	7	10	7	15	9	16	9	14	9
14	12	14	11	8	8	9	11	10	14	8	12	7
15	13	10	15	9	9	9	13	11	11	11	8	11
16	13	13	9	8	11	7	13	6	11	7	12	12
17	15	5	12	4	15	4	15	6	16	5	15	6
18	18	13	9	7	9	9	15	11	16	13	17	12
19	12	12	8	11	9	12	10	13	11	13	10	11
20	2	5	2	5	4	6	3	7	3	9	3	12
21	12	13	7	9	11	10	13	8	13	13	14	14
22	17	11	15	10	12	8	10	11	12	12	11	11
23	13	9	13	9	9	8	15	9	12	10	13	9
24	12	8	14	9	13	9	12	12	14	13	9	8
25	9	13	6	11	6	12	8	11	6	13	8	12
26	12	12	6	8	11	6	10	8	11	12	12	12
27	10	12	5	9	9	10	12	11	11	13	10	12
28	9	9	6	8	9	6	8	7	10	9	11	9
29	12	11	10	7	5	6	9	9	16	11	17	12
30	9	10	7	10	6	11	9	12	8	10	9	9
31	8	10	4	6	9	7	8	6	9	13	9	15
32	12	11	7	8	13	11	12	8	13	12	13	12
33	16	13	5	8	7	10	9	8	12	13	15	12
34	18	10	14	7	11	8	9	9	16	11	18	9
35	15	12	9	5	12	11	8	12	14	13	16	15
36	16	8	7	8	8	7	12	8	16	6	16	8
37	16	13	8	7	14	8	8	11	9	13	6	15
38	8	6	6	4	9	5	8	6	7	8	9	7
39	7	12	8	7	11	5	7	4	8	12	8	13
40	17	7	8	6	11	6	13	11	15	12	12	12

## Sheet: PHQ -9
	baseline		7days		14days		28 days		60 days		90 days
ID	groupA	groupB	groupA	groupB	groupA	groupB	groupA	groupB	groupA	groupB	groupA	groupB
1	13	19	8	11	4	8	16	13	12	10	11	13						22
2	19	15	13	11	13	11	15	17	16	15	17	17						22
3	15	7	9	7	7	6	11	22	13	21.09	10	10
4	18	10	16	14	15	12	15	10	16	11	14	10
5	9	5	10	3	8	4	9	2	11	1	9	2
6	21	21	9	17	11	13	12	19	11	20	13	20
7	4	15	5	8	4	6	4	5	4	2	3	9
8	21	18	13	11	19	12	18	20	15	21	20	16
9	9	5	9	5	10	11	8	6	13	9	10	12
10	20	20	15	21	20	20	19	19	20	20	20	20
11	16	23	15	15	17	25	14	15	16	17	20	20
12	10	22	6	15	12	16	10	11	9	14	10	15
13	13	13	9	11	12	10	13	12	13	13	13	11
14	13	15	13	11	10	12	16	17	18	15	21	15
15	14	11	17	12	10	14	15	16	15	11	15	13
16	16	14	16	17	13	12	19	14	16	17	15	10
17	15	15	6	10	7	9	15	13	14.79	15	14.87	14
18	19	15	17	11	18	12	15	15	14	15	18	16
19	15	5	19	9	20	5	21	8	25	5	23	7
20	15	18	18	12	18	17	16	14	15	13	12	16
21	14	18	9	12	18	11	5	13	4	13	4	12
22	21	17	15	16	17	16	21	20	22	22	21	15
23	19	19	12	15	12	11	22	15	25	13	23.5	16
24	15	15	11	11	14	13	15	14	16	15	15	16
25	15	11	14	17	16	16	15	16	15	14	17	12
26	12	15	18	12	18	10	13	12	13	9	10	11
27	12	17	14	14	17	16	15	18	13	21	11	17
28	15	16	17	14	14	15	15	16	13	14	15	15
29	13	15	7	10	9	9	10	12	13	13	14	12
30	15	14	19	12	17	13	14	13	16	11	13	10
31	14	12	9	10	13	11	14	13	14	13	14	12
32	12	13	11	8	18	11	12	13	10	13	11	10
33	13	12	8	8	18	8	15	9	18	8	17	7
34	21	11	11	6	18	11	19	13	21	12	16	11
35	16	9	11	8	9	10	21	15	20	14	24	11
36	13	12	9	12	11	10	21	13	23	9	22	8
37	19	9	11	8	15	13	21	19	20	18	18	17
38	14	13	12	9	17	12	15	14	14	13	12	15
39	11	14	8	12	19	14	13	10	11	12	10	15
40	12	19	13	19	16	21	11	10	12	10	12	17

## Sheet: OWS
	baseline		1days		3days		4days		5days		7days		14days		28 days
	groupA	groupB	groupA	groupB	groupA	groupB	groupA	groupB	groupA	groupB	groupA	groupB	groupA	groupB	groupA	groupB
cardiopalmus	0	0	0	0	0	0	1	0	0	0	0	0	0	0	0	0
lacrimation	0	0	0	0	0	0	0	0	0	0	0	0	0	0	0	0
sweating	0	1	0	0	0	0	1	0	0	0	0	0	0	0	0	0
yawning	0	0	0	0	0	0	0	2	0	1	0	0	0	0	0	0

## Sheet: AE
		baseline		events
Nausea	Group A	4		4
	Group B	3		2
Vomiting	Group A	2		2
	Group B	1		1
urinary retention	Group A			6
	Group B			3
itching	Group A			1
	Group B			1
epidural puncture point infection	Group A			0
	Group B			0
		n=
