# Supplementary material for: The efficacy and safety of epidural morphine/hydromorphone in the treatment of intractable postherpetic neuralgia: A single-center, double-blinded, randomized controlled, prospective, and non-inferiority study
Source: Front Pharmacol. 2022 Dec 6;13:1051357. doi: 10.3389/fphar.2022.1051357 (PMC9763618; doi:10.3389/fphar.2022.1051357)
Supplement: Supplementary file 3 [file DataSheet2.xlsx]

## Sheet: Sheet1
Number	Group	VAS0	VAS7
1	1	61	45
2	1	49	38
3	1	65	33
4	1	57	37
5	1	55	28
6	1	51	22
7	1	72	29
8	1	55	41
9	1	54	36
10	1	67	35
11	1	73	35
12	1	61	40
13	1	56	45
14	1	72	31
15	1	64	35
16	1	57	34
17	1	53	31
18	1	47	30
19	1	74	37
20	1	62	29
21	1	65	35
22	1	58	37
23	1	58	28
24	1	65	31
25	1	72	36
26	1	53	34
27	1	51	35
28	1	62	29
29	1	49	25
30	1	67	29
31	1	52	42
32	1	53	38
33	1	55	41
34	1	63	42
35	1	65	38
36	1	55	32
37	1	72	33
38	1	65	27
39	1	51	34
40	1	57	41
1	2	62	36
2	2	59	45
3	2	64	47
4	2	54	34
5	2	84	39
6	2	57	42
7	2	65	31
8	2	71	34
9	2	58	38
10	2	52	34
11	2	54	45
12	2	67	36
13	2	48	45
14	2	64	34
15	2	69	26
16	2	77	34
17	2	61	39
18	2	43	25
19	2	49	45
20	2	61	36
21	2	55	33
22	2	62	40
23	2	56	38
24	2	54	25
25	2	46	26
26	2	58	55
27	2	54	46
28	2	55	35
29	2	59	25
30	2	67	34
31	2	65	36
32	2	53	31
33	2	47	36
34	2	63	23
35	2	54	25
36	2	65	32
37	2	83	28
38	2	61	24
39	2	59	25
40	2	62	21
